# Supplementary material for: Big Data-Driven Evolution of a Diagnostic Multiplex IgE-Test: Enhancing Accuracy and Efficacy in Allergy Diagnostics
Source: Int J Mol Sci. 2025 Apr 29;26(9):4249. doi: 10.3390/ijms26094249 (PMC12072476; doi:10.3390/ijms26094249)
Supplement: Supplementary file 1 [file ijms-26-04249-s001.zip]

Archive with 1 entries (1 files):
- ijms-3531690-supplementary.pdf
